# Supplementary material for: Integration of Phytomelatonin Signaling With Jasmonic Acid in Wound‐induced Adventitious Root Regeneration
Source: Adv Sci (Weinh). 2025 Jan 23;12(11):2413485. doi: 10.1002/advs.202413485 (PMC11923874; doi:10.1002/advs.202413485)
Supplement: Supplementary file 2 — Supplemental Table 1 [file ADVS-12-2413485-s001.xlsx]

## Sheet: Sheet1
Supplementary Table 1. List of primers used in this study.
Gene	Primer set
	Forward primer (5'→3')				Reverse primer (5'→3')
RT-qPCR
Solyc01g098210 (SlPMTR1)	TTATCACCGTCTTCTTCCGCAA				ATAGAGCACCAGGCCAAATTGA
Solyc06g069490 (SlPMTR2)	TCGTCATGTTTGTGACAAGTGC				TACTCCCCGTCTGCATCAAAAA
Solyc08g076930 (SlMYC2)	AGCAGGAGCATCGGAAGAA				CCAAATCGGGCTGGAACTA
Solyc09g066270 (SlSBRL1)	TAAGGTGTTTGGGGCTAGCAAT				CAGCTTGTTCCTTGAGTGAAGC
Solyc11g005330 (SlACTIN2)	TTGCTGACCGTATGAGCAAG				GGACAATGGATGGACCAGAC
Solyc06g009970 (SlEF1A)	GGAACTTGAGAAGGAGCCTAAG				CAACACCAACAGCAACAGTCT
Solyc11g005330 (SlACTIN2)	TTGCTGACCGTATGAGCAAG				GGACAATGGATGGACCAGAC
Solyc06g009970 (SlEF1A)	GGAACTTGAGAAGGAGCCTAAG				CAACACCAACAGCAACAGTCT
Yeast one-hybrid
SlMYC2-pGAD424	ccaaacccaaaaaaagagatcgaattcATGACTGAATACAGCTTGCCCAC				tgcaggtcgacggatcccTTAGTGTGTTTCAGCAATTTTCGAT
SlPMTR1p-pLacZi (for SlMYC2)	atgatgaattgaaaagcttTGACTTAGCAAAGACGATATATG				gacagatccccgggtaccAAGATAAATGATAAAAAATAACAAA
SlPMTR2p-pLacZi (for SlMYC2)	atgatgaattgaaaagcttTCTCTCATTTATCACAACACACAC				gacagatccccgggtaccAGTAATCACTCTATTTTTTTCACGT
SlSBRL1-pGAD424	ccaaacccaaaaaaagagatcgaattcATGACAGGCACTGGTTCCCC				tgcaggtcgacggatcccTCAAGAATGTTGAAGATATCTGAAGGCAA
SlSBRL1p-pLacZi (for SlMYC2)	atgatgaattgaaaagctttatttgtcatgttacgtttatcgaa				gacagatccccgggtacccccttacattctcaattaacatcc
Yeast two-hybrid
pPR3-N-SlPMTR1	gtatcaacgcagagtggccattacggccATGATTGATTGGAAGATGAGAT				atcgaattctcgagaggccgaggcggccTTACTCCCAATCGACATCAAAG
pPR3-N-SlPMTR2	gtatcaacgcagagtggccattacggccATGACAAATTTTAGTGGAGC				atcgaattctcgagaggccgaggcggccTTACTCCCCGTCTGCAT
pPR3-N-SlPMTR1△C	gtatcaacgcagagtggccattacggccATGACAAATTTTAGTGGAGC				atcgaattctcgagaggccgaggcggccGAAGTAGAAAGGCTATCAAGCTTAC
pPR3-N-SlPMTR2△C	gtatcaacgcagagtggccattacggccATGACAAATTTTAGTGGAGC				atcgaattctcgagaggccgaggcggccAAGTAAGAATGCCACTATGCT
pPR3-N-SlPMTR1△N	gtatcaacgcagagtggccattacggccGGGAACCACGCTAGTGGACGTG				atcgaattctcgagaggccgaggcggccTTACTCCCCGTCTGCAT
pPR3-N-SlPMTR2△N	gtatcaacgcagagtggccattacggccAAGGAGAATTATGCGAGCTGTT				atcgaattctcgagaggccgaggcggccTTACTCCCCGTCTGCAT
pBT3-N-SlGPA1	atcgaattcctgcagggccattacggccATGCTGTCGGTGGTTTTCG				agctacttaccatggggccgaggcggccTCATAATAAACCTGCTTCGAAGAG
BiFC
SlGPA1-NE	tggcgcgccactagtggatccATGCTGTCGGTGGTTTTCG				gacagtactatcgatggatccTCATAATAAACCTGCTTCGAAGAG
SlPMTR1-CE	tggcgcgccactagtggatccATGATTGATTGGAAGATGAGATC				gacagtactatcgatggatccCTCCCAATCGACATCAAA
SlPMTR2-CE	tggcgcgccactagtggatccATGACAAATTTTAGTGGAGCAT				gacagtactatcgatggatccCTCCCCGTCTGCATCA
YFPn-SlGPA1	atggccggtacccggggatccATGCTGTCGGTGGTTTTCG				tactcgaacctgcaggtcgacTCATAATAAACCTGCTTCGAAGAG
YFPc-SlSBRL1	gacgagctgtacaagggtaccATGACAGGCACTGGTTCCCC				tactcgaacctgcaggtcgacTCAAGAATGTTGAAGATATCTGAAGG
Co-IP
SlSBRL1-HA	gacgagctgtacaagggtaccATGACAGGCACTGGTTCCCC				tactcgaacctgcaggtcgacTCAAGAATGTTGAAGATATCTGAAGG
SlGPA1-GFP	catttaaatactagtATGCTGTCGGTGGTTTTCG				accggatccactagtTAATAAACCTGCTTCGAAGAG
Dual-Luciferase assay
SlGPA1-nLUC	acgggggacgagctcggtaccATGCTGTCGGTGGTTTTCG				cgcgtacgagatctgGTCGACTAATAAACCTGCTTCGAAGAG
SlPMTR1-cLUC	tacgcgtcccggggcggtaccATGATTGATTGGAAGATGAGAT				cgaaagctctgcaggtcgacTTACTCCCAATCGACATCAAAG
SlPMTR2-cLUC	tacgcgtcccggggcggtaccATGACAAATTTTAGTGGAGC				cgaaagctctgcaggtcgacTTACTCCCCGTCTGCAT
SlPMTR1△C-cLUC	tacgcgtcccggggcggtaccATGACAAATTTTAGTGGAGC				cgaaagctctgcaggtcgacTTGAAGTAGAAAGGCTATCAAGCTTAC
SlPMTR2△C-cLUC	tacgcgtcccggggcggtaccATGACAAATTTTAGTGGAGC				cgaaagctctgcaggtcgacAAGTAAGAATGCCACTATGCT
SlPMTR1△N-cLUC	tacgcgtcccggggcggtaccGGGAACCACGCTAGTGGACGTG				cgaaagctctgcaggtcgacTTACTCCCCGTCTGCAT
SlPMTR2△N-Cluc	tacgcgtcccggggcggtaccAAGGAGAATTATGCGAGCTGTT				cgaaagctctgcaggtcgacTTACTCCCCGTCTGCAT
SlMYC2-pGreenII 62-SK	cgcggtggcggccgctctagaATGACTGAATACAGCTTGCCCAC				cagcccggggatccactagtTTAGTGTGTTTCAGCAATTTTCGAT
SlSBRL1-pGreenII 62-SK	cgcggtggcggccgctctagaATGACAGGCACTGGTTCCCC				cagcccggggatccactagtTCAAGAATGTTGAAGATATCTGAAGG
SlPMTR1p- pGreenII0800	ttcctgcagcccgggggatccTACCTGTACTGCTAATAAC				ttgtctagaactagtggatccAAGATAAATGATAAAAAATAACAAA
SlPMTR2p- pGreenII0800	ttcctgcagcccgggggatccAATATCCATTCAAAAGTTGTTAG				ttgtctagaactagtggatccAGTAATCACTCTATTTTTTTCACGT
SlSBRL1p- pGreenII0800	ttcctgcagcccgggggatccTATTTGCATGTTACGTTTATCGAA				ttgtctagaactagtggatccCCCTTACATTCTCAATTAACATCC
SlEXP11p- pGreenII0800	ttcctgcagcccgggggatccTCATGCATCACTGATTCAATCTAAA				ttgtctagaactagtggatccAGCCTAGGTTGATAAATACCCTTT
SlGDSLp- pGreenII0800	ttcctgcagcccgggggatccCGAGTGAAAAAAAGTATTTGATTG				ttgtctagaactagtggatccAATAAAAAGAAAGAATGAAGTCCC
SlCELL2p- pGreenII0800	ttcctgcagcccgggggatccTCATTTAGCCCATGGCAAGT				ttgtctagaactagtggatccTTACAAACAAAGATGAACTCATGAAC
Pull-down/MST
SlGPA1-GST	gatctggttccgcgtggatccATGCTGTCGGTGGTTTTCG				acccgggaattccggggatccTCATAATAAACCTGCTTCGAAGAG
SlPMTR1-GFP	atggaggccggatcccccgggATGATTGATTGGAAGATGAGAT				gcttgcctgcaggacgaattcTTACTTGTACAGCTCGTCCATG
SlPMTR2-GFP	atggaggccggatcccccgggATGACAAATTTTAGTGGAGC				gcttgcctgcaggacgaattcTTACTTGTACAGCTCGTCCATG
SlMYC2-GFP	ggccatggaggccggatcccccgggATGACTGAATACAGCTTGCCCAC				TCACCATGGTACCGGATCCACTAGTGTGTGTTTCAGCAATTTTCGAT
Subcellular localization
psuper1300-SlGPA1	catttaaatactagtATGCTGTCGGTGGTTTTCG				accggatccactagtTAATAAACCTGCTTCGAAGAG
psuper1300-SlPMTR1	catttaaatactagtATGATTGATTGGAAGATGAGAT				accggatccactagtCTCCCAATCGACATCAAAG
psuper1300-SlPMTR2	catttaaatactagtATGACAAATTTTAGTGGAGC				accggatccactagtCTCCCCGTCTGCAT
psuper1300-SlSBRL1	ggtcgacatttaaatactagtATGACAGGCACTGGTTCCCC				catggtaccggatccactagtAGAATGTTGAAGATATCTGAAGGCAA
Transgenic line constructs
Cas9-SlPMTR1-DT1	ATATATGGTCTCGATTGTCTGTTGAATCCATAGTGGGTT				TGTCTGTTGAATCCATAGTGGGTTTTAGAGCTAGAAATAGC
Cas9-SlPMTR1-DT2	ATTATTGGTCTCGAAACGCTCCGACCACGGCTGTTGCAA				AACGCTCCGACCACGGCTGTTGCAATCTCTTAGTCGACTCTAC
Cas9-SlPMTR2-DT1	ATATATGGTCTCGATTGCCGAAGCAGGTCCGGCCCGGTT				TGCCGAAGCAGGTCCGGCCCGGTTTTAGAGCTAGAAATAGC
Cas9-SlPMTR2-DT2	ATTATTGGTCTCGAAACATGGCACGCAGTTGCTGAGCAA				AACATGGCACGCAGTTGCTGAGCAATCTCTTAGTCGACTCTAC
Cas9-SlMYC2-DT1	ATATATGGTCTCGATTGCTTGCCCACCATGAATTTGTGGTT				TCAACCACAGCAGCAGAAGTAGGTTTTAGAGCTAGAAATAGC
Cas9-SlGPA1-DT1	ATATATGGTCTCGATTGTACAGTCAAGCCGATGATGGTT				TGTACAGTCAAGCCGATGATGGTTTTAGAGCTAGAAATAGC
35S-SlPMTR1	gagctcggtacccggggatccATGATTGATTGGAAGATGAGAT				caggtcgactctagaggatccCTCCCAATCGACATCAAAG
35S-SlPMTR2	gagctcggtacccggggatccATGACAAATTTTAGTGGAGC				caggtcgactctagaggatccCTCCCCGTCTGCAT
pSlPMTR2::SlSBRL1	CAGAAGACCAAAGGGCAATTGAAGAAAGAGAAAGACACTTGGGC				GGATCCCCGGGTACCGAGCTCTCTTCGCAGAATAGAAAATCAAAG
pSlSBRL1::GUS	caagcttggctgcaggtcgactttctcttgttccaaagcatattc				tcttagaattcccggggatccaatcaagctaattattttgtgagttct
