# Supplementary material for: Integration of Phytomelatonin Signaling With Jasmonic Acid in Wound‐induced Adventitious Root Regeneration
Source: Adv Sci (Weinh). 2025 Jan 23;12(11):2413485. doi: 10.1002/advs.202413485 (PMC11923874; doi:10.1002/advs.202413485)
Supplement: Supplementary file 3 — Supporting Information [file ADVS-12-2413485-s003.xlsx]

## Sheet: Fig.1
Fig.1b
MT (μM)	WT
0	20	24	25	22	21	25	24	23
5	35	28	30	38	32	34	33	34	36
10	50	52	48	49	56	48	49	51
25	45	48	44	42	46	39	44	40
50	33	29	36	38	37	41	33	39	40
100	22	25	21	29	28	24	21	25
	Tukey's multiple comparisons test	Mean Diff.	95.00% CI of diff.	Below threshold?	Summary	Adjusted P Value
	0 vs. 5	-10.33	-14.68 to -5.984	Yes	***	<0.001
	0 vs. 10	-27.38	-31.85 to -22.90	Yes	***	<0.001
	0 vs. 25	-20.5	-24.98 to -16.02	Yes	***	<0.001
	0 vs. 50	-13.22	-17.57 to -8.873	Yes	***	<0.001
	0 vs. 100	-1.375	-5.851 to 3.101	No	ns	0.94
	5 vs. 10	-17.04	-21.39 to -12.69	Yes	***	<0.001
	5 vs. 25	-10.17	-14.52 to -5.817	Yes	***	<0.001
	5 vs. 50	-2.889	-7.109 to 1.331	No	ns	0.34
	5 vs. 100	8.958	4.609 to 13.31	Yes	***	<0.001
	10 vs. 25	6.875	2.399 to 11.35	Yes	***	<0.001
	10 vs. 50	14.15	9.803 to 18.50	Yes	***	<0.001
	10 vs. 100	26	21.52 to 30.48	Yes	***	<0.001
	25 vs. 50	7.278	2.928 to 11.63	Yes	***	<0.001
	25 vs. 100	19.13	14.65 to 23.60	Yes	***	<0.001
	50 vs. 100	11.85	7.498 to 16.20	Yes	***	<0.001
Fig.1d
MT (μM)	WT
0	4	5	3	5	6	4	2	4	5	3	5	6	4	2	5	3
5	5	5	7	8	8	9	6	7	10	5	9	8	6	8	7	7	6	9
10	12	11	11	13	10	9	9	8	10	12	14	12	13	13	15	12	14	13	14
25	11	8	8	9	13	8	9	12	7	8	9	9	11	10	9	13	12	8	9
50	8	9	10	8	7	7	6	8	9	7	9	7	7	8	11	10	9
100	4	5	5	3	2	6	4	5	6	6	4	2	3	5	5	3	4	2	3
	Tukey's multiple comparisons test	Mean Diff.	95.00% CI of diff.	Below threshold?	Summary	Adjusted P Value
	0 vs. 5	-3.097	-4.672 to -1.523	Yes	***	<0.001
	0 vs. 10	-7.717	-9.272 to -6.162	Yes	***	<0.001
	0 vs. 25	-5.507	-7.061 to -3.952	Yes	***	<0.001
	0 vs. 50	-4.11	-5.706 to -2.514	Yes	***	<0.001
	0 vs. 100	0.07237	-1.482 to 1.627	No	ns	>0.99
	5 vs. 10	-4.62	-6.127 to -3.113	Yes	***	<0.001
	5 vs. 25	-2.409	-3.916 to -0.9023	Yes	***	<0.001
	5 vs. 50	-1.013	-2.563 to 0.5365	No	ns	0.41
	5 vs. 100	3.17	1.663 to 4.677	Yes	***	<0.001
	10 vs. 25	2.211	0.7240 to 3.697	Yes	***	<0.001
	10 vs. 50	3.607	2.077 to 5.136	Yes	***	<0.001
	10 vs. 100	7.789	6.303 to 9.276	Yes	***	<0.001
	25 vs. 50	1.396	-0.1334 to 2.926	No	ns	0.09
	25 vs. 100	5.579	4.092 to 7.066	Yes	***	<0.001
	50 vs. 100	4.183	2.653 to 5.712	Yes	***	<0.001

## Sheet: Fig.2
Fig.2a
SlPMTR1
root	lateral root	leaves	stem	flower	fruit	seed
1.37016	0.460013	1	0.462196	0.615115	0.451214	0.094065
1.47025	1.22346	0.863102	0.408607	0.861231	0.586251	0.09297
1.27016	0.879109	1.00673	0.460344	1.11749	0.31865	0.357447
	Tukey's multiple comparisons test	Mean Diff.	95.00% CI of diff.	Below threshold?	Summary	Adjusted P Value
	root vs. lateral root	0.516	-0.02943 to 1.061	No	ns	0.0692
	root vs. leaves	0.4136	-0.1318 to 0.9590	No	ns	0.2011
	root vs. stem	0.9265	0.3811 to 1.472	Yes	***	0.0007
	root vs. flower	0.5056	-0.03985 to 1.051	No	ns	0.0776
	root vs. fruit	0.9182	0.3727 to 1.464	Yes	***	<0.001
	root vs. seed	1.189	0.6433 to 1.734	Yes	***	<0.001
	lateral root vs. leaves	-0.1024	-0.6478 to 0.4430	No	ns	0.9939
	lateral root vs. stem	0.4105	-0.1349 to 0.9559	No	ns	0.2072
	lateral root vs. flower	-0.01042	-0.5558 to 0.5350	No	ns	>0.9999
	lateral root vs. fruit	0.4022	-0.1433 to 0.9476	No	ns	0.2244
	lateral root vs. seed	0.6727	0.1273 to 1.218	Yes	*	0.0118
	leaves vs. stem	0.5129	-0.03253 to 1.058	No	ns	0.0716
	leaves vs. flower	0.092	-0.4534 to 0.6374	No	ns	0.9966
	leaves vs. fruit	0.5046	-0.04085 to 1.050	No	ns	0.0784
	leaves vs. seed	0.7751	0.2297 to 1.321	Yes	**	0.0037
	stem vs. flower	-0.4209	-0.9663 to 0.1245	No	ns	0.1872
	stem vs. fruit	-0.008323	-0.5537 to 0.5371	No	ns	>0.9999
	stem vs. seed	0.2622	-0.2832 to 0.8076	No	ns	0.6607
	flower vs. fruit	0.4126	-0.1329 to 0.9580	No	ns	0.2031
	flower vs. seed	0.6831	0.1377 to 1.229	Yes	*	0.0105
	fruit vs. seed	0.2705	-0.2749 to 0.8160	No	ns	0.6304
SlPMTR2
root	lateral root	leaves	stem	flower	fruit	seed
7.20953	0.395124	1	0.170867	0.922355	0.557316	0.193674
9.36859	0.454796	1.07961	0.487358	1.28759	0.592435	0.134844
8.28906	0.335453	0.852836	0.457347	1.65283	0.522197	0.164257
	Tukey's multiple comparisons test	Mean Diff.	95.00% CI of diff.	Below threshold?	Summary	Adjusted P Value
	root vs. lateral root	7.894	6.670 to 9.117	Yes	***	<0.001
	root vs. leaves	7.312	6.088 to 8.535	Yes	***	<0.001
	root vs. stem	7.917	6.694 to 9.141	Yes	***	<0.001
	root vs. flower	7.001	5.778 to 8.225	Yes	***	<0.001
	root vs. fruit	7.732	6.508 to 8.955	Yes	***	<0.001
	root vs. seed	8.125	6.901 to 9.348	Yes	***	<0.001
	lateral root vs. leaves	-0.5824	-1.806 to 0.6412	No	ns	0.6702
	lateral root vs. stem	0.02327	-1.200 to 1.247	No	ns	>0.9999
	lateral root vs. flower	-0.8925	-2.116 to 0.3311	No	ns	0.2338
	lateral root vs. fruit	-0.1622	-1.386 to 1.061	No	ns	0.9991
	lateral root vs. seed	0.2309	-0.9927 to 1.454	No	ns	0.9938
	leaves vs. stem	0.6056	-0.6179 to 1.829	No	ns	0.6325
	leaves vs. flower	-0.3101	-1.534 to 0.9134	No	ns	0.9723
	leaves vs. fruit	0.4202	-0.8034 to 1.644	No	ns	0.8933
	leaves vs. seed	0.8132	-0.4103 to 2.037	No	ns	0.3217
	stem vs. flower	-0.9157	-2.139 to 0.3078	No	ns	0.2118
	stem vs. fruit	-0.1855	-1.409 to 1.038	No	ns	0.9981
	stem vs. seed	0.2076	-1.016 to 1.431	No	ns	0.9965
	flower vs. fruit	0.7303	-0.4933 to 1.954	No	ns	0.4349
	flower vs. seed	1.123	-0.1002 to 2.347	No	ns	0.0817
	fruit vs. seed	0.3931	-0.8305 to 1.617	No	ns	0.9189
Fig.2c
Fig.2d
SlPMTR1				SlPMTR2
MT concentration (μM)	Mean of Fraction Bound	SD		MT concentration (μM)	Mean of Fraction Bound	SD
7.62939e-10	-0.100223	0.099826		1.52588e-09	0.101646	0.092917
1.52588e-09	-0.0498042	0.018664		3.05176e-09	0.123265	0.059082
3.05176e-09	-0.0477739	0.013296		6.10352e-09	-0.080381	0.153137
1.2207e-08	0.172862	0.165288		2.44141e-08	0.0326469	0.26466
2.44141e-08	0.216118	0.113643		9.76563e-08	-0.00610577	0.00203526
4.88281e-08	0.24944	0.09389		1.95313e-07	0.171524	0.196907
9.76563e-08	0.367978	0.118849		3.90625e-07	0.102863	0.092986
1.95313e-07	0.366876	0.035171		7.8125e-07	0.51735	0.19781
3.90625e-07	0.787368	0.077452		1.5625e-06	0.848465	0.074833
1.5625e-06	1.00432	0.069616		3.125e-06	0.734324	0.0929863
3.125e-06	0.842811	0.066539		1.25e-05	0.764822	0.082008
6.25e-06	0.954892	0.182952		2.5e-05	1.07023	0.097013
1.25e-05	1.04808	0.059726
Fig.2g
	WT										slpmtr1-1;slpmtr2-91										slpmtr1-1;slpmtr2-1										slpmtr1-1										slpmtr2-2
Control	25	26	22	21	23	26	22	25	22		21	22	18	19	23	16	17	28			22	18	23	16	19	21	19	22	18		22	26	24	28	22	19	22	20			22	19	22	26	17	19	23
10 μM MT	51	55	52	48	47	56	51				21	17	22	15	18	20	18	21	17		20	21	17	18	22	15	16	27			26	28	26	27	29	25	23				26	28	29	25	22	26	25
	Tukey's multiple comparisons test	Mean Diff.	95.00% CI of diff.	Below threshold?	Summary	Adjusted P Value
	WT-CK vs. slpmtr1-1;slpmtr2-91-CK	3.056	-0.9546 to 7.066	No	ns	0.2075
	WT-CK vs. slpmtr1-1;slpmtr2-1-CK	3.778	-0.1127 to 7.668	No	ns	0.0605
	WT-CK vs. slpmtr1-1-CK	0.6806	-3.330 to 4.691	No	ns	0.9881
	WT-CK vs. slpmtr2-2-CK	2.413	-1.746 to 6.572	No	ns	0.4673
	slpmtr1-1;slpmtr2-91-CK vs. slpmtr1-1;slpmtr2-1-CK	0.7222	-3.288 to 4.732	No	ns	0.9851
	slpmtr1-1;slpmtr2-91-CK vs. slpmtr1-1-CK	-2.375	-6.501 to 1.751	No	ns	0.4752
	slpmtr1-1;slpmtr2-91-CK vs. slpmtr2-2-CK	-0.6429	-4.914 to 3.628	No	ns	0.9924
	slpmtr1-1;slpmtr2-1-CK vs. slpmtr1-1-CK	-3.097	-7.107 to 0.9130	No	ns	0.1966
	slpmtr1-1;slpmtr2-1-CK vs. slpmtr2-2-CK	-1.365	-5.524 to 2.794	No	ns	0.8784
	slpmtr1-1-CK vs. slpmtr2-2-CK	1.732	-2.539 to 6.003	No	ns	0.7712
	WT-MT vs. slpmtr1-1;slpmtr2-91-MT	32.65	28.50 to 36.81	Yes	***	<0.001
	WT-MT vs. slpmtr1-1;slpmtr2-1-MT	31.93	27.66 to 36.19	Yes	***	<0.001
	WT-MT vs. slpmtr1-1-MT	25.14	20.74 to 29.55	Yes	***	<0.001
	WT-MT vs. slpmtr2-2-MT	25.57	21.17 to 29.98	Yes	***	<0.001
	slpmtr1-1;slpmtr2-91-MT vs. slpmtr1-1;slpmtr2-1-MT	-0.7222	-4.728 to 3.283	No	ns	0.9847
	slpmtr1-1;slpmtr2-91-MT vs. slpmtr1-1-MT	-7.508	-11.66 to -3.354	Yes	***	<0.001
	slpmtr1-1;slpmtr2-91-MT vs. slpmtr2-2-MT	-7.079	-11.23 to -2.925	Yes	***	<0.001
	slpmtr1-1;slpmtr2-1-MT vs. slpmtr1-1-MT	-6.786	-11.05 to -2.519	Yes	***	<0.001
	slpmtr1-1;slpmtr2-1-MT vs. slpmtr2-2-MT	-6.357	-10.62 to -2.091	Yes	**	0.0013
	slpmtr1-1-MT vs. slpmtr2-2-MT	0.4286	-3.978 to 4.835	No	ns	0.9986
Fig.2i
	WT										slpmtr1-1;slpmtr2-91										slpmtr1-1;slpmtr2-1										slpmtr1-1										slpmtr2-2
Control	4	5	4	6	6	4	5	7	5	4	4	5	6	4	5	2	7	5	4	3	5	2	5	4	6	8	3	2	5	4	6	3	5	2	8	4	7	2	5	3	5	6	4	2	3	4	7	4	1
10 μM MT	12	11	13	9	8	14	12	13	14	11	6	3	5	2	8	4	7	2	4	2	5	2	5	4	6	8	3	2	5	5	5	6	4	2	3	4	7	4	1	4	4	5	6	4	5	2	7	5	4
	Tukey's multiple comparisons test	Mean Diff.	95.00% CI of diff.	Below threshold?	Summary	Adjusted P Value
	WT-CK vs. slpmtr1-1;slpmtr2-91-CK	0.5	-1.629 to 2.629	No	ns	0.9624
	WT-CK vs. slpmtr1-1;slpmtr2-1-CK	0.6	-1.529 to 2.729	No	ns	0.929
	WT-CK vs. slpmtr1-1-CK	0.5	-1.629 to 2.629	No	ns	0.9624
	WT-CK vs. slpmtr2-2-CK	1.1	-1.029 to 3.229	No	ns	0.5879
	slpmtr1-1;slpmtr2-91-CK vs. slpmtr1-1;slpmtr2-1-CK	0.1	-2.029 to 2.229	No	ns	>0.9999
	slpmtr1-1;slpmtr2-91-CK vs. slpmtr1-1-CK	0	-2.129 to 2.129	No	ns	>0.9999
	slpmtr1-1;slpmtr2-91-CK vs. slpmtr2-2-CK	0.6	-1.529 to 2.729	No	ns	0.929
	slpmtr1-1;slpmtr2-1-CK vs. slpmtr1-1-CK	-0.1	-2.229 to 2.029	No	ns	>0.9999
	slpmtr1-1;slpmtr2-1-CK vs. slpmtr2-2-CK	0.5	-1.629 to 2.629	No	ns	0.9624
	slpmtr1-1-CK vs. slpmtr2-2-CK	0.6	-1.529 to 2.729	No	ns	0.929
	WT-MT vs. slpmtr1-1;slpmtr2-91-MT	7.4	5.040 to 9.760	Yes	***	<0.001
	WT-MT vs. slpmtr1-1;slpmtr2-1-MT	7.2	4.840 to 9.560	Yes	***	<0.001
	WT-MT vs. slpmtr1-1-MT	7.7	5.340 to 10.06	Yes	***	<0.001
	WT-MT vs. slpmtr2-2-MT	7.2	4.840 to 9.560	Yes	***	<0.001
	slpmtr1-1;slpmtr2-91-MT vs. slpmtr1-1;slpmtr2-1-MT	-0.2	-2.560 to 2.160	No	ns	0.9992
	slpmtr1-1;slpmtr2-91-MT vs. slpmtr1-1-MT	0.3	-2.060 to 2.660	No	ns	0.9962
	slpmtr1-1;slpmtr2-91-MT vs. slpmtr2-2-MT	-0.2	-2.560 to 2.160	No	ns	0.9992
	slpmtr1-1;slpmtr2-1-MT vs. slpmtr1-1-MT	0.5	-1.860 to 2.860	No	ns	0.9741
	slpmtr1-1;slpmtr2-1-MT vs. slpmtr2-2-MT	0	-2.360 to 2.360	No	ns	>0.9999
	slpmtr1-1-MT vs. slpmtr2-2-MT	-0.5	-2.860 to 1.860	No	ns	0.9741
[truncated: 1 more columns]

## Sheet: Fig.3
Fig.3a
SlPMTR1				SlPMTR2
Rep	WT	slmyc2		Rep	WT	slmyc2
1	0.851936	0.35102		1	1.07555	0.569401
2	0.947191	0.281421		2	1.1166	0.594682
3	1.23924	0.31551		3	0.83267	0.582041
	slmyc2 vs. WT			slmyc2 vs. WT
	Unpaired t test			Unpaired t test
	P value	0.004		P value	0.009
	P value summary	**		P value summary	**
	Significantly different (P < 0.05)?	Yes		Significantly different (P < 0.05)?	Yes
	One- or two-tailed P value?	Two-tailed		One- or two-tailed P value?	Two-tailed
	t, df	t=5.894, df=4		t, df	t=4.795, df=4
Fig.3d
Empty+ProSlPMTR1	0.00202	0.00348	0.00284	0.003313		Empty+ProSlPMTR2	0.0011	0.001207	0.0012	0.001344
SlMYC2+ProSlPMTR1	0.00452	0.0072	0.00568	0.0062		SlMYC2+ProSlPMTR2	0.0021	0.0024	0.0014	0.0035
	Empty+ProSlPMTR1 vs. SlMYC2+ProSlPMTR1			Empty+ProSlPMTR2 vs. SlMYC2+ProSlPMTR2
	Unpaired t test			Unpaired t test
	P value	0.0036		P value	0.0414
	P value summary	**		P value summary	*
	Significantly different (P < 0.05)?	Yes		Significantly different (P < 0.05)?	Yes
	One- or two-tailed P value?	Two-tailed		One- or two-tailed P value?	Two-tailed
	t, df	t=4.619, df=6		t, df	t=2.586, df=6
Fig.3e
SlPMTR1				SlPMTR2
concentration (μM)	Mean of Fraction Bound	SD		concentration (μM)	Mean of Fraction Bound	SD
7.62939e-10	-0.0825928	0.081152		3.8147e-10	-0.0391962	0.084863
1.52588e-09	0.0179531	0.019724		7.62939e-10	-0.0554128	0.022424
3.05176e-09	0.0155324	0.038008		1.52588e-09	-0.0322769	0.037346
6.10352e-09	0.124031	0.024327		3.05176e-09	0.0642534	0.077827
1.2207e-08	0.0814061	0.079166		6.10352e-09	0.134757	0.070284
2.44141e-08	0.182264	0.04278		1.2207e-08	0.135819	0.071197
4.88281e-08	0.215033	0.084069		2.44141e-08	0.485322	0.058873
9.76563e-08	0.289515	0.050785		4.88281e-08	0.40216	0.191156
1.95313e-07	0.519646	0.097226		9.76563e-08	0.692748	0.031112
7.8125e-07	0.814204	0.0204		1.95313e-07	0.859478	0.007332
1.5625e-06	0.638901	0.046276		3.90625e-07	0.917508	0.164363
3.125e-06	1.05349	0.049794		7.8125e-07	0.948688	0.073885
6.25e-06	0.947214	0.090499		1.5625e-06	1.0046	0.003132
1.25e-05	1.07545	0.07848		3.125e-06	0.992815	0.203957
				6.25e-06	0.999418	0.077198
				1.25e-05	1.01503	0.111146

## Sheet: Fig.4
Fig.4b
WT	slmyc2	slpmtr1-1;slpmtr2-91	slmyc2;slpmtr1-1;slpmtr2-91	slmyc2;35S::slpmtr1-16	slmyc2;35S::slpmtr2-16
22	15	20	15	20	18
24	13	22	16	17	18
23	13	21	13	18	20
22	16	19	11	19	19
22	12	22	11	20	17
21	14	23	14	21	21
23	15	21	14	19	18
	Tukey's multiple comparisons test	Mean Diff.	95.00% CI of diff.	Below threshold?	Summary	Adjusted P Value
	WT vs. slmyc2	8.429	6.145 to 10.71	Yes	***	<0.001
	WT vs. slpmtr1-1;slpmtr2-91	1.286	-0.9976 to 3.569	No	ns	0.54
	WT vs. slmyc2;slpmtr1-1;slpmtr2-91	9	6.717 to 11.28	Yes	***	<0.001
	WT vs. slmyc2;35S::slpmtr1-16	3.286	1.002 to 5.569	Yes	**	0.001
	WT vs. slmyc2;35S::slpmtr2-16	3.714	1.431 to 5.998	Yes	***	<0.001
	slmyc2 vs. slpmtr1-1;slpmtr2-91	-7.143	-9.426 to -4.860	Yes	***	<0.001
	slmyc2 vs. slmyc2;slpmtr1-1;slpmtr2-91	0.5714	-1.712 to 2.855	No	ns	0.97
	slmyc2 vs. slmyc2;35S::slpmtr1-16	-5.143	-7.426 to -2.860	Yes	***	<0.001
	slmyc2 vs. slmyc2;35S::slpmtr2-16	-4.714	-6.998 to -2.431	Yes	***	<0.001
	slpmtr1-1;slpmtr2-91 vs. slmyc2;slpmtr1-1;slpmtr2-91	7.714	5.431 to 9.998	Yes	***	<0.001
	slpmtr1-1;slpmtr2-91 vs. slmyc2;35S::slpmtr1-16	2	-0.2833 to 4.283	No	ns	0.11
	slpmtr1-1;slpmtr2-91 vs. slmyc2;35S::slpmtr2-16	2.429	0.1453 to 4.712	Yes	*	0.03
	slmyc2;slpmtr1-1;slpmtr2-91 vs. slmyc2;35S::slpmtr1-16	-5.714	-7.998 to -3.431	Yes	***	<0.001
	slmyc2;slpmtr1-1;slpmtr2-91 vs. slmyc2;35S::slpmtr2-16	-5.286	-7.569 to -3.002	Yes	***	<0.001
	slmyc2;35S:slpmtr1 vs. slmyc2;35S::slpmtr2-16	0.4286	-1.855 to 2.712	No	ns	>0.99
Fig.4d
WT	slmyc2	slpmtr1-1;slpmtr2-91	slmyc2;slpmtr1-1;slpmtr2-91	slmyc2;35S::slpmtr1-16	slmyc2;35S::slpmtr2-16
5	2	5	2	5	4
4	2	4	2	6	5
5	1	5	1	5	4
6	2	5	2	3	6
5	2	6	1	2	2
7	2	5	3	4	3
4	3	7	2	4	4
5	2	5	2	3	5
4	4	4	1	4	4
4	2	2	4	3	4
5	1	6	2	6	4
6	3	5	3	4	5
4	2	5	1	5	3
7	3	6	2	4	2
5	2	5	2	4	2
6	2	4	1	5	3
8	4	7	2	3	4
4	2	3	3		5
	3	4
	Tukey's multiple comparisons test	Mean Diff.	95.00% CI of diff.	Below threshold?	Summary	Adjusted P Value
	WT vs. slmyc2	2.906	1.879 to 3.934	Yes	***	<0.001
	WT vs. slpmtr1-1;slpmtr2-91	0.3275	-0.7004 to 1.355	No	ns	0.94
	WT vs. slmyc2;slpmtr1-1;slpmtr2-91	3.222	2.181 to 4.264	Yes	***	<0.001
	WT vs. slmyc2;35S::slpmtr1-16	1.105	0.04769 to 2.161	Yes	*	0.04
	WT vs. slmyc2;35S::slpmtr2-16	1.389	0.3472 to 2.431	Yes	**	0.003
	slmyc2 vs. slpmtr1-1;slpmtr2-91	-2.579	-3.593 to -1.565	Yes	***	<0.001
	slmyc2 vs. slmyc2;slpmtr1-1;slpmtr2-91	0.3158	-0.7121 to 1.344	No	ns	0.95
	slmyc2 vs. slmyc2;35S::slpmtr1-16	-1.802	-2.845 to -0.7586	Yes	***	<0.001
	slmyc2 vs. slmyc2;35S::slpmtr2-16	-1.518	-2.545 to -0.4897	Yes	***	<0.001
	slpmtr1-1;slpmtr2-91 vs. slmyc2;slpmtr1-1;slpmtr2-91	2.895	1.867 to 3.923	Yes	***	<0.001
	slpmtr1-1;slpmtr2-91 vs. slmyc2;35S::slpmtr1-16	0.7771	-0.2662 to 1.820	No	ns	0.26
	slpmtr1-1;slpmtr2-91 vs. slmyc2;35S::slpmtr2-16	1.061	0.03352 to 2.089	Yes	*	0.04
	slmyc2;slpmtr1-1;slpmtr2-91 vs. slmyc2;35S::slpmtr1-16	-2.118	-3.175 to -1.061	Yes	***	<0.001
	slmyc2;slpmtr1-1;slpmtr2-91 vs. slmyc2;35S::slpmtr2-16	-1.833	-2.875 to -0.7917	Yes	***	<0.001
	slmyc2;35S:slpmtr1 vs. slmyc2;35S::slpmtr2-16	0.2843	-0.7726 to 1.341	No	ns	0.97

## Sheet: Fig.6
Fig.6a
	WT			slpmtr1-1;slpmtr2-91			slpmtr1-1;slpmtr2-1
Control	1.03	1.005	0.971	1.035	1.02	0.948	1.023	0.977	1.058
MT	1.855	1.852	1.85	0.929	0.937	0.952	1.1	1.097	1.052
	Tukey's multiple comparisons test	Mean Diff.	95.00% CI of diff.	Below threshold?	Summary	Adjusted P Value
	WT-CK vs. slpmtr1-1;slpmtr2-91-CK	0.001	-0.09806 to 0.1001	No	ns	>0.99
	WT-CK vs. slpmtr1-1;slpmtr2-1-CK	-0.01733	-0.1164 to 0.08172	No	ns	0.86
	slpmtr1-1;slpmtr2-91-CK vs. slpmtr1-1;slpmtr2-1-CK	-0.01833	-0.1174 to 0.08072	No	ns	0.84
	WT-MT vs. slpmtr1-1;slpmtr2-91-MT	0.913	0.8704 to 0.9556	Yes	***	<0.001
	WT-MT vs. slpmtr1-1;slpmtr2-1-MT	0.7693	0.7268 to 0.8119	Yes	***	<0.001
	slpmtr1-1;slpmtr2-91-MT vs. slpmtr1-1;slpmtr2-1-MT	-0.1437	-0.1862 to -0.1011	Yes	***	<0.001
Fig.6b
	SlSBRL1
time (h)	Rep1	Rep2	Rep3
0	1.005	0.995	1
1	0.193	0.217	0.242
3	1.118	0.944	1.164
6	1.577	1.802	1.626
9	1.656	1.742	1.74
12	2.548	2.328	2.236
24	1.84	1.594	1.513
36	1.642	1.969	1.985
48	1.589	1.908	1.817
72	2.142	2.153	1.959
96	0.877	0.981	0.828
Fig.6c
	Control																MT treated
WT	0.003616	0.002553	0.003425	0.002101	0.002745	0.002922	0.003789	0.002718	0.001708	0.0018	0.003609	0.004045	0.00217	0.00476	0.004035		0.010003	0.00829	0.007958	0.007853	0.007778	0.007674	0.006136	0.005801	0.005756	0.005677	0.005644	0.005499	0.005236
EV	0.00160786	0.00129436	0.0049007	0.00315985	0.00169825	0.00266165	0.00310103	0.000924879	0.00268231	0.00277665	0.00458276	0.00215317	0.00313417	0.000487768	0.00350847		0.00223139	0.00386366	0.00200881	0.00384265	0.00227502	0.00413403	0.003009	0.00406378	0.00482615	0.00227976	0.00344509	0.00107462	0.00389852	0.00266165	0.00313086
SlPMTR1	0.003352	0.003354	0.004274	0.002861	0.00476	0.002134	0.003023	0.002451	0.004045	0.002982	0.004588	0.004322	0.004244	0.003508	0.004772		0.009172	0.011726	0.009493	0.007987	0.007246	0.006949	0.006797	0.005823	0.005297	0.012043	0.009817	0.010795	0.005868	0.005994	0.007026	0.008041	0.007183
SlPMTR2	0.003831	0.004926	0.003835	0.00392	0.003393	0.003101	0.003206	0.003503	0.002339	0.003084	0.002134	0.003837	0.001518	0.003616	0.002537	0.003286	0.009562	0.012646	0.012323	0.010266	0.009843	0.006791	0.00634	0.011039	0.007824	0.009748	0.009029	0.005941	0.007129	0.008448	0.006741	0.009358
	WT-MT vs. WT-CK			EV-MT vs. EV-CK			SlPMTR1-MT vs. SlPMTR1-CK			SlPMTR2-MT vs. SlPMTR2-CK
	Unpaired t test			Unpaired t test			Unpaired t test			Unpaired t test
	P value	<0.001		P value	0.21		P value	<0.001		P value	<0.001
	P value summary	***		P value summary	ns		P value summary	***		P value summary	***
	Significantly different (P < 0.05)?	Yes		Significantly different (P < 0.05)?	No		Significantly different (P < 0.05)?	Yes		Significantly different (P < 0.05)?	Yes
	One- or two-tailed P value?	Two-tailed		One- or two-tailed P value?	Two-tailed		One- or two-tailed P value?	Two-tailed		One- or two-tailed P value?	Two-tailed
	t, df	t=8.351, df=26		t, df	t=1.293, df=28		t, df	t=7.641, df=30		t, df	t=10.27, df=30
Fig.6f
	WT										slpmtr1-1;slpmtr2-91										slpmtr1-1;slpmtr2-91;pSlPMTR2::SlSBRL1-3
Control	20	21	25	23	22	22	24	17	21	18	20	18	28	23	15	18	22	17	23	25	23	18	20	22	17	21	23	15	21	19
MT	56	58	54	50	53	49	51	44			23	21	26	17	21	19	21	20	23	15	50	42	51	45	49	55	58	52	55
	Tukey's multiple comparisons test	Mean Diff.	95.00% CI of diff.	Below threshold?	Summary	Adjusted P Value
	WT vs. slpmtr1-1;slpmtr2-91	0.4	-3.067 to 3.867	No	ns	0.96
	WT vs. slpmtr1-1;slpmtr2-91;pSlPMTR2::SlSBRL1-3	1.4	-2.067 to 4.867	No	ns	0.58
	slpmtr1-1;slpmtr2-91 vs. slpmtr1-1;slpmtr2-91;pSlPMTR2::SlSBRL1-3	1	-2.467 to 4.467	No	ns	0.76
	WT vs. slpmtr1-1;slpmtr2-91	28.65	22.51 to 34.79	Yes	***	<0.001
	WT vs. slpmtr1-1;slpmtr2-91;pSlPMTR2::SlSBRL1-3	-1.528	-7.766 to 4.710	No	ns	0.81
	slpmtr1-1;slpmtr2-91 vs. slpmtr1-1;slpmtr2-91;pSlPMTR2::SlSBRL1-3	-30.18	-34.95 to -25.41	Yes	***	<0.001
Fig.6h
	WT										slpmtr1-1,slpmtr2-91										slpmtr1-1,slpmtr2-91,pPMTR2::SBRL1-3
Control	5	6	4	5	2	5	4	5	4	5	5	4	6	4	5	3	5	6	6	4	5	4	6	6	4	5	6	3	6	5
10 μM MT	10	11	12	8	13	10	11	12	9	3	4	5	4	4	6	7	5	4	3	4	11	12	9	12	10	9	11	12	8	11
	Tukey's multiple comparisons test	Mean Diff.	95.00% CI of diff.	Below threshold?	Summary	Adjusted P Value
	WT vs. slpmtr1-1;slpmtr2-91	-0.3	-1.471 to 0.8708	No	ns	0.8
	WT vs. slpmtr1-1;slpmtr2-91;pSlPMTR2::SlSBRL1-3	-0.5	-1.671 to 0.6708	No	ns	0.55
	slpmtr1-1;slpmtr2-91 vs. slpmtr1-1;slpmtr2-91;pSlPMTR2::SlSBRL1-3	-0.2	-1.371 to 0.9708	No	ns	0.91
	WT vs. slpmtr1-1;slpmtr2-91	-0.1	-1.538 to 1.338	No	ns	0.98
	WT vs. slpmtr1-1;slpmtr2-91;pSlPMTR2::SlSBRL1-3	-6	-7.438 to -4.562	Yes	***	<0.001
	slpmtr1-1;slpmtr2-91 vs. slpmtr1-1;slpmtr2-91;pSlPMTR2::SlSBRL1-3	-5.9	-7.338 to -4.462	Yes	***	<0.001

## Sheet: Fig.7
Fig.7a
SlSBRL1+ProSlSBRL1	0.019066	0.019852	0.017815
Empty+ProSlSBRL1	0.011763	0.014307	0.013319
	SlSBRL1+ProSlSBRL1 vs. Empty+ProSlSBRL1
	Unpaired t test
	P value	0.0037
	P value summary	**
	Significantly different (P < 0.05)?	Yes
	One- or two-tailed P value?	Two-tailed
	t, df	t=6.094, df=4
Fig.7d

## Sheet: Supplementary Fig.1-9
Supplementary Fig.1c
SlPMTR1			SlPMTR2
Rep	WT-Al	WT+MT	Rep	WT-Al	WT+MT
1	1.0662	4.44795	1	0.971502	1.97814
2	0.707959	5.87861	2	1.02933	1.94293
3	1.32481	6.91082	3	1.09061	1.96009
	WT-CKvs. WT-MT			WT-CKvs. WT-MT
	Unpaired t test			Unpaired t test
	P value	0.0031		P value	<0.001
	P value summary	**		P value summary	***
	Significantly different (P < 0.05)?	Yes		Significantly different (P < 0.05)?	Yes
	One- or two-tailed P value?	Two-tailed		One- or two-tailed P value?	Two-tailed
	t, df	t=25.96, df=4		t, df	t=25.96, df=4
Supplementary Fig.3b
WT	23	22	21	20	26	24	23	20	22	20	18
slmyc2	14	17	13	16	18	14	17	13	16	15
	WT vs. slmyc2
	Unpaired t test
	P value	<0.001
	P value summary	***
	Significantly different (P < 0.05)?	Yes
	One- or two-tailed P value?	Two-tailed
	t, df	t=7.247, df=19
Supplementary Fig.3d
	SlPMTR1			SlPMTR2			SlMYC2
time (h)	Rep1	Rep2	Rep3	Rep1	Rep2	Rep3	Rep1	Rep2	Rep3
0	1.012	0.988143	1.00007	1.00302	1.08076	0.925275	0.965227	0.856142	1.21011
1	0.546209	0.445709	0.43079	1.07279	1.06738	1.0782	6.54441	6.25101	6.39771
3	0.111738	0.188837	0.255106	0.20293	0.112985	0.186232	0.164445	0.167795	0.16612
6	1.58299	1.72454	1.67208	0.502275	0.484865	0.541904	0.459075	0.472112	0.48515
9	1.2376	0.952422	1.09501	0.845356	0.849858	0.841132	1.21589	1.1804	1.14491
12	0.15528	0.227259	0.299238	1.17742	1.46852	1.17929	0.799318	0.809297	0.789339
24	0.528838	0.666097	0.444814	0.850952	0.723975	0.596899	0.478409	0.450524	0.464465
36	0.43758	0.417131	0.453499	0.812733	0.799423	0.806078	0.582394	0.619346	0.591449
48	1.37748	1.3585	1.39647	0.118135	0.117595	0.118675	0.977523	0.790362	0.911682
72	0.24111	0.319667	0.271458	0.128901	0.123413	0.13439	0.761855	0.741045	0.75145
96	0.1386	0.259104	0.35304	0.041914	0.073577	0.074111	0.449001	0.454438	0.437452
Supplementary Fig.4b
Supplementary Fig.4c
Rep1	1	2	3		Rep1	1	2	3
WT	1.036	0.981	0.984		WT	1.101	1.002	0.998
slmyc2;35S::SlPMTR1-7	1.584	1.534	1.634		slmyc2;35S::SlPMTR2-13	11.469	11.446	9.822
slmyc2;35S::SlPMTR1-10	7.632	7.515	7.643		slmyc2;35S::SlPMTR2-16	3.396	3.974	3.378
slmyc2;35S::SlPMTR1-16	5.943	6.635	6.17
slmyc2;35S::SlPMTR1-19	7.632	7.166	8.095
slmyc2;35S::SlPMTR1-25	64.394	61.273	63.535
slmyc2;35S::SlPMTR1-D	3.177	2.321	2.708
slmyc2;35S::SlPMTR1-E	16.166	16.666	16.416
	Tukey's multiple comparisons test	Mean Diff.	95.00% CI of diff.	Below threshold?	Summary	Adjusted P Value		Tukey's multiple comparisons test	Mean Diff.	95.00% CI of diff.	Below threshold?	Summary	Adjusted P Value
	WT vs. slmyc2;35S::SlPMTR1-7	-0.5837	-2.370 to 1.203	No	ns	0.94		WT vs. slmyc2;35S::SlPMTR2-13	-9.879	-11.33 to -8.425	Yes	***	<0.001
	WT vs. slmyc2;35S::SlPMTR1-10	-6.596	-8.383 to -4.810	Yes	***	<0.001		WT vs. slmyc2;35S::SlPMTR2-16	-2.549	-4.003 to -1.095	Yes	**	0.004
	WT vs. slmyc2;35S::SlPMTR1-16	-5.249	-7.035 to -3.463	Yes	***	<0.001		slmyc2;35S::SlPMTR2-13 vs. slmyc2;35S::SlPMTR2-16	7.33	5.876 to 8.783	Yes	***	<0.001
	WT vs. slmyc2;35S::SlPMTR1-19	-6.631	-8.417 to -4.844	Yes	***	<0.001
	WT vs. slmyc2;35S::SlPMTR1-25	-62.07	-63.85 to -60.28	Yes	***	<0.001
	WT vs. slmyc2;35S::SlPMTR1-D	-1.735	-3.521 to 0.05120	No	ns	0.06
	WT vs. slmyc2;35S::SlPMTR1-E	-15.42	-17.20 to -13.63	Yes	***	<0.001
	slmyc2;35S::SlPMTR1-7 vs. slmyc2;35S::SlPMTR1-10	-6.013	-7.799 to -4.226	Yes	***	<0.001
	slmyc2;35S::SlPMTR1-7 vs. slmyc2;35S::SlPMTR1-16	-4.665	-6.452 to -2.879	Yes	***	<0.001
	slmyc2;35S::SlPMTR1-7 vs. slmyc2;35S::SlPMTR1-19	-6.047	-7.833 to -4.261	Yes	***	<0.001
	slmyc2;35S::SlPMTR1-7 vs. slmyc2;35S::SlPMTR1-25	-61.48	-63.27 to -59.70	Yes	***	<0.001
	slmyc2;35S::SlPMTR1-7 vs. slmyc2;35S::SlPMTR1-D	-1.151	-2.938 to 0.6349	No	ns	0.38
	slmyc2;35S::SlPMTR1-7 vs. slmyc2;35S::SlPMTR1-E	-14.83	-16.62 to -13.05	Yes	***	<0.001
	slmyc2;35S::SlPMTR1-10 vs. slmyc2;35S::SlPMTR1-16	1.347	-0.4389 to 3.134	No	ns	0.22
	slmyc2;35S::SlPMTR1-10 vs. slmyc2;35S::SlPMTR1-19	-0.03433	-1.821 to 1.752	No	ns	>0.99
	slmyc2;35S::SlPMTR1-10 vs. slmyc2;35S::SlPMTR1-25	-55.47	-57.26 to -53.68	Yes	***	<0.001
	slmyc2;35S::SlPMTR1-10 vs. slmyc2;35S::SlPMTR1-D	4.861	3.075 to 6.648	Yes	***	<0.001
	slmyc2;35S::SlPMTR1-10 vs. slmyc2;35S::SlPMTR1-E	-8.819	-10.61 to -7.033	Yes	***	<0.001
	slmyc2;35S::SlPMTR1-16 vs. slmyc2;35S::SlPMTR1-19	-1.382	-3.168 to 0.4045	No	ns	0.2
	slmyc2;35S::SlPMTR1-16 vs. slmyc2;35S::SlPMTR1-25	-56.82	-58.60 to -55.03	Yes	***	<0.001
	slmyc2;35S::SlPMTR1-16 vs. slmyc2;35S::SlPMTR1-D	3.514	1.728 to 5.300	Yes	***	<0.001
	slmyc2;35S::SlPMTR1-16 vs. slmyc2;35S::SlPMTR1-E	-10.17	-11.95 to -8.380	Yes	***	<0.001
	slmyc2;35S::SlPMTR1-19 vs. slmyc2;35S::SlPMTR1-25	-55.44	-57.22 to -53.65	Yes	***	<0.001
	slmyc2;35S::SlPMTR1-19 vs. slmyc2;35S::SlPMTR1-D	4.896	3.109 to 6.682	Yes	***	<0.001
	slmyc2;35S::SlPMTR1-19 vs. slmyc2;35S::SlPMTR1-E	-8.785	-10.57 to -6.999	Yes	***	<0.001
	slmyc2;35S::SlPMTR1-25 vs. slmyc2;35S::SlPMTR1-D	60.33	58.55 to 62.12	Yes	***	<0.001
	slmyc2;35S::SlPMTR1-25 vs. slmyc2;35S::SlPMTR1-E	46.65	44.87 to 48.44	Yes	***	<0.001
	slmyc2;35S::SlPMTR1-D vs. slmyc2;35S::SlPMTR1-E	-13.68	-15.47 to -11.89	Yes	***	<0.001
Supplementary Fig.4e
WT	slmyc2	slpmtr1-1;slpmtr2-91	slmyc2;slpmtr1-1;slpmtr2-91	slmyc2;35S::slpmtr1-16	slmyc2;35S::slpmtr2-16
27	6	24	6	18	21
28	9	18	7	20	19
25	7	20	7	22	22
23	6	22	8	21	17
24	8	21	9	23	18
	10
	Tukey's multiple comparisons test	Mean Diff.	95.00% CI of diff.	Below threshold?	Summary	Adjusted P Value
	WT vs. slmyc2	17.73	14.24 to 21.23	Yes	***	<0.001
	WT vs. slpmtr1-1,slpmtr2-91	4.4	0.7487 to 8.051	Yes	*	0.01
	WT vs. slmyc2,slpmtr1-1,slpmtr2-91	18	14.35 to 21.65	Yes	***	<0.001
	WT vs. slmyc2,35s::slpmtr1-16	4.6	0.9487 to 8.251	Yes	**	0.008
	WT vs. slmyc2,35s::slpmtr2-16	6	2.349 to 9.651	Yes	***	<0.001
	slmyc2 vs. slpmtr1-1,slpmtr2-91	-13.33	-16.83 to -9.838	Yes	***	<0.001
	slmyc2 vs. slmyc2,slpmtr1-1,slpmtr2-91	0.2667	-3.229 to 3.762	No	ns	>0.99
	slmyc2 vs. slmyc2,35s::slpmtr1-16	-13.13	-16.63 to -9.638	Yes	***	<0.001
	slmyc2 vs. slmyc2,35s::slpmtr2-16	-11.73	-15.23 to -8.238	Yes	***	<0.001
	slpmtr1-1,slpmtr2-91 vs. slmyc2,slpmtr1-1,slpmtr2-91	13.6	9.949 to 17.25	Yes	***	<0.001
	slpmtr1-1,slpmtr2-91 vs. slmyc2,35s::slpmtr1-16	0.2	-3.451 to 3.851	No	ns	>0.99
	slpmtr1-1,slpmtr2-91 vs. slmyc2,35s::slpmtr2-16	1.6	-2.051 to 5.251	No	ns	0.75
	slmyc2,slpmtr1-1,slpmtr2-91 vs. slmyc2,35s::slpmtr1-16	-13.4	-17.05 to -9.749	Yes	***	<0.001
	slmyc2,slpmtr1-1,slpmtr2-91 vs. slmyc2,35s::slpmtr2-16	-12	-15.65 to -8.349	Yes	***	<0.001
	slmyc2,35s::slpmtr1-16 vs. slmyc2,35s::slpmtr2-16	1.4	-2.251 to 5.051	No	ns	0.84
Supplementary Fig.6b
Supplementary Fig.7a
SlSBRL1+ProSlEXP11	0.007188	0.003354	0.004045	0.003616	0.00476	0.00552	0.005236	0.004035	0.005148
Empty+ProSlEXP11	0.003393	0.003789	0.002662	0.002134	0.003508	0.004322	0.003352	0.002745	0.001518
SlSBRL1+ProSlCELL2	0.007569	0.006556	0.003616	0.005178	0.003831	0.004045	0.00476	0.004274
Empty+ProSlCELL2	0.0018	0.003286	0.002134	0.003101	0.002339	0.002662	0.003508	0.003835
SlSBRL1+ProSlGDSL	0.015356	0.019727	0.013542	0.016112
Empty+ProSlGDSL	0.004244	0.00733	0.010604	0.00963
	SlSBRL1+ProSlEXP11 vs. Empty+ProSlEXP11			SlSBRL1+ProSlCell2 vs. Empty+ProSlCell2			SlSBRL1+ProSlGDSL vs. Empty+ProSlGDSL
	Unpaired t test			Unpaired t test			Unpaired t test
	P value	0.0028		P value	0.0018		P value	0.0052
	P value summary	**		P value summary	**		P value summary	**
	Significantly different (P < 0.05)?	Yes		Significantly different (P < 0.05)?	Yes		Significantly different (P < 0.05)?	Yes
	One- or two-tailed P value?	Two-tailed		One- or two-tailed P value?	Two-tailed		One- or two-tailed P value?	Two-tailed
	t, df	t=3.520, df=16		t, df	t=3.850, df=14		t, df	t=4.289, df=6
Supplementary Fig.8b
Supplementary Fig.8d
	WT									slgpa1
Control	21	20	22	21	25	23	22	18	19	19	22	18	21	23	19	22	18	21
MT	48	55	51	54	49	52	57	50		21	22	18	19	17	21	22	21
	slgpa1_ck vs. WT_ck			slmyc2_MT vs. WT_MT
	Unpaired t test			Unpaired t test
	P value	0.36		P value	<0.001
	P value summary	ns		P value summary	***
	Significantly different (P < 0.05)?	No		Significantly different (P < 0.05)?	Yes
	One- or two-tailed P value?	Two-tailed		One- or two-tailed P value?	Two-tailed
	t, df	t=0.9461, df=16		t, df	t=24.75, df=14
Supplementary Fig.9c
